# Supplementary material for: An Iron–Complement Network Model of Thromboinflammation and Humoral Immune Remodeling in Severe COVID-19
Source: Curr Issues Mol Biol. 2026 May 21;48(5):536. doi: 10.3390/cimb48050536 (PMC13206193; doi:10.3390/cimb48050536)
Supplement: Supplementary file 1 [file cimb-48-00536-s001.zip]

Archive with 1 entries (1 files):
- cimb-4266250-supplementary.pdf
